# Supplementary material for: Stc2a inhibits IGF-stimulated somatic growth in favor of organismal survival under hypoxic stress
Source: Front Endocrinol (Lausanne). 2026 Jan 7;16:1729649. doi: 10.3389/fendo.2025.1729649 (PMC12819173; doi:10.3389/fendo.2025.1729649)
Supplement: Supplementary file 5 [file Table1.xlsx]

## Sheet: % Survival by Replicate by Time
	Figure 5E	% Survival After 2 Hours at 3% Hypoxia				Figure 5F	% Survival After 2 Hours at 3% Hypoxia
	Replicate	WT	stc2a(∆2+4)-/-	stc2a(∆5)-/-		Replicate	WT	stc2a(∆2+4)-/- + Ctrl	stc2a(∆5)-/- + ZnCl2
	1	91.1111	75.5556			1	100	100	97.7778
	2	100	97.7778	100		2	97.7778	93.3333	97.7778
	3	100		81.4815			n = 45 per replicate
		n = 45 per replicate		n = 15, 27
	Figure 5E	% Survival After 4 Hours at 3% Hypoxia				Figure 5F	% Survival After 4 Hours at 3% Hypoxia
	Replicate	WT	stc2a(∆2+4)-/-	stc2a(∆5)-/-		Replicate	WT	stc2a(∆2+4)-/- + Ctrl	stc2a(∆5)-/- + ZnCl2
	1	71.1111	46.6667			1	84.4444	75.5556	66.6667
	2	95.5556	57.7778	60		2	93.3333	82.2222	91.1111
	3	80		48.1481
	Figure 5E	% Survival After 6 Hours at 3% Hypoxia				Figure 5F	% Survival After 6 Hours at 3% Hypoxia
	Replicate	WT	stc2a(∆2+4)-/-	stc2a(∆5)-/-		Replicate	WT	stc2a(∆2+4)-/- + Ctrl	stc2a(∆5)-/- + ZnCl2
	1	40	22.2222			1	51.1111	44.4444	60
	2	71.1111	26.6667	46.6667		2	88.8889	55.5556	75.5556
	3	40		0
	Figure 5E	% Survival After 8 Hours at 3% Hypoxia				Figure 5F	% Survival After 8 Hours at 3% Hypoxia
	Replicate	WT	stc2a(∆2+4)-/-	stc2a(∆5)-/-		Replicate	WT	stc2a(∆2+4)-/- + Ctrl	stc2a(∆5)-/- + ZnCl2
	1	31.1111	4.44444			1	46.6667	22.2222	51.1111
	2	64.4444	20	25		2	71.1111	51.1111	66.6667
	3	30		0

## Sheet: Figure 5E Raw Data
	Hours of 3% O2 Treatment	WT (n=100)	stc2a(Δ2+4)-/-	stc2a(Δ5)-/-
	Replicate 1					1 in a genotype/treatment column indicates a single fish marked dead at the hour of hypoxia treatment indicated in the corresponding leftmost column. Fish that remained alive at conclusion of treatment indicated with 0 at 8 hour time slot.
	2	1
	3	1
	3	1
	3	1
	3	1
	4	1
	5	1
	5	1
	5	1
	6	1
	6	1
	8	0
	8	0
	8	0
	8	0
	2	1
	4	1
	5	1
	5	1
	5	1
	5	1
	5	1
	5	1
	6	1
	6	1
	8	0
	8	0
	8	0
	8	0
	8	0
	1	1
	2	1
	3	1
	3	1
	3	1
	5	1
	7	1
	7	1
	8	1
	8	1
	8	0
	8	0
	8	0
	8	0
	8	0
	2		1
	2		1
	2		1
	2		1
	3		1
	5		1
	5		1
	5		1
	6		1
	6		1
	6		1
	7		1
	8		1
	8		1
	8		0
	1		1
	2		1
	2		1
	3		1
	3		1
	3		1
	3		1
	3		1
	3		1
	3		1
	3		1
	5		1
	7		1
	8		1
	8		0
	2		1
	2		1
	2		1
	2		1
	3		1
	3		1
	3		1
	4		1
	5		1
	5		1
	5		1
	6		1
	7		1
	7		1
	8		1
	Replicate 2
	4	1
	5	1
	5	1
	5	1
	6	1
	8	1
	8	0
	8	0
	8	0
	8	0
	8	0
	8	0
	8	0
	8	0
	8	0
	3	1
	5	1
	5	1
	8	1
	8	0
	8	0
	8	0
	8	0
	8	0
	8	0
	8	0
	8	0
	8	0
	8	0
	8	0
	5	1
	5	1
	5	1
	5	1
	6	1
	8	1
	8	0
	8	0
	8	0
	8	0
	8	0
	8	0
	8	0
	8	0
	8	0
	2		1
	3		1
	3		1
	3		1
	3		1
	4		1
	4		1
	5		1
	5		1
	6		1
	6		1
	8		1
	8		0
	8		0
	8		0
	3		1
	3		1
	4		1
	4		1
	4		1
	4		1
	5		1
	6		1
	6		1
	6		1
	8		1
	8		0
	8		0
	8		0
	8		0
	3		1
	3		1
	3		1
	3		1
	3		1
	3		1
	5		1
	5		1
	5		1
	6		1
	6		1
	6		1
	8		1
	8		0
	8		0
	3			1
	3			1
	4			1
	4			1
	4			1
	4			1
	6			1
	6			1
	8			1
	8			1
	8			1
	8			0
	8			0
	8			0
	8			0
	Replicate 3
	4	1
	4	1
	5	1
	5	1
	5	1
	5	1
	8	1
	8	0
	8	0
	8	0
	2			1
	2			1
	2			1
	3			1
	3			1
	3			1
	3			1
	4			1
	5			1
	5			1
	6			1
	6			1
	6			1
	6			1
	2			1
	2			1
	3			1
	3			1
	4			1
	4			1
	5			1
	5			1
	6			1
	6			1
	6			1
	6			1
	6			1

## Sheet: Figure 5F Raw Data
	Hours of 3% O2 Treatment	WT + Ctrl	stc2a(Δ2+4)-/- + Ctrl	stc2a(Δ2+4)-/- + ZnCl2
	Replicate 1					1 in a genotype/treatment column indicates a single fish marked dead at the hour of hypoxia treatment indicated in the corresponding leftmost column. Fish that remained alive at conclusion of treatment indicated with 0 at 8 hour time slot.
	3	1
	3	1
	3	1
	3	1
	3	1
	4	1
	4	1
	5	1
	5	1
	5	1
	5	1
	5	1
	5	1
	5	1
	5	1
	6	1
	6	1
	6	1
	6	1
	6	1
	6	1
	6	1
	7	1
	8	1
	8	0
	8	0
	8	0
	8	0
	8	0
	8	0
	8	0
	8	0
	8	0
	8	0
	8	0
	8	0
	8	0
	8	0
	8	0
	8	0
	8	0
	8	0
	8	0
	8	0
	8	0
	3		1
	3		1
	3		1
	3		1
	4		1
	4		1
	4		1
	4		1
	4		1
	4		1
	4		1
	5		1
	5		1
	5		1
	5		1
	5		1
	6		1
	6		1
	6		1
	6		1
	6		1
	6		1
	6		1
	6		1
	6		1
	7		1
	7		1
	8		1
	8		1
	8		1
	8		1
	8		1
	8		1
	8		1
	8		1
	8		0
	8		0
	8		0
	8		0
	8		0
	8		0
	8		0
	8		0
	8		0
	8		0
	2			1
	3			1
	3			1
	3			1
	3			1
	3			1
	3			1
	3			1
	3			1
	4			1
	4			1
	4			1
	4			1
	4			1
	4			1
	5			1
	5			1
	6			1
	7			1
	8			1
	8			1
	8			1
	8			0
	8			0
	8			0
	8			0
	8			0
	8			0
	8			0
	8			0
	8			0
	8			0
	8			0
	8			0
	8			0
	8			0
	8			0
	8			0
	8			0
	8			0
	8			0
	8			0
	8			0
	8			0
	8			0
	Replicate 2
	2	1
	3	1
	4	1
	6	1
	6	1
	7	1
	7	1
	7	1
	7	1
	7	1
	7	1
	8	1
	8	1
	8	1
	8	0
	8	0
	8	0
	8	0
	8	0
	8	0
	8	0
	8	0
	8	0
	8	0
	8	0
	8	0
	8	0
	8	0
	8	0
	8	0
	8	0
	8	0
	8	0
	8	0
	8	0
	8	0
	8	0
	8	0
	8	0
	8	0
	8	0
	8	0
	8	0
	8	0
	8	0
	1		1
	2		1
	2		1
	3		1
	3		1
	4		1
	4		1
	4		1
	5		1
	5		1
	5		1
	5		1
	5		1
	6		1
	6		1
	6		1
	6		1
	6		1
	6		1
	6		1
	7		1
	7		1
	8		1
	8		0
	8		0
	8		0
	8		0
	8		0
	8		0
	8		0
	8		0
	8		0
	8		0
	8		0
	8		0
	8		0
	8		0
	8		0
	8		0
	8		0
	8		0
	8		0
	8		0
	8		0
	8		0
	2			1
	3			1
	3			1
	4			1
	5			1
	5			1
	6			1
	6			1
	6			1
	6			1
	6			1
	7			1
	7			1
	8			1
	8			1
	8			0
	8			0
	8			0
	8			0
	8			0
	8			0
	8			0
	8			0
	8			0
	8			0
	8			0
	8			0
	8			0
	8			0
	8			0
	8			0
	8			0
	8			0
	8			0
	8			0
	8			0
	8			0
	8			0
	8			0
	8			0
	8			0
	8			0
	8			0
	8			0
	8			0
